# Supplementary material for: Status of Fungicide Resistance and Physiological Characterization of Tebuconazole Resistance in Rhizocotonia solani in Sichuan Province, China
Source: Curr Issues Mol Biol. 2022 Oct 13;44(10):4859–76. doi: 10.3390/cimb44100330 (PMC9600323; doi:10.3390/cimb44100330)
Supplement: Supplementary file 1 [file cimb-44-00330-s001.zip]

Archive with 1 entries (1 files):
- cimb-1932558-supplementary.pdf
